# Supplementary material for: Novel Co5 and Ni4 Metal Complexes and Ferromagnets by the Combination of 2-Pyridyl Oximes with Polycarboxylic Ligands
Source: Molecules. 2022 Jul 22;27(15):4701. doi: 10.3390/molecules27154701 (PMC9332737; doi:10.3390/molecules27154701)
Supplement: Supplementary file 1 [file molecules-27-04701-s001.zip]

Archive with 1 entries (1 files):
- molecules-1823195-supplementary.pdf
